# Supplementary material for: The Connection Between Lipid Metabolism in the Heart and Liver of Wuzhishan Pigs
Source: Biomolecules. 2025 Jul 16;15(7):1024. doi: 10.3390/biom15071024 (PMC12292529; doi:10.3390/biom15071024)
Supplement: Supplementary file 1 [file biomolecules-15-01024-s001.zip]

Archive with 3 entries (3 files):
- biomolecules-3711312-Supplementary Figures and Table.pdf
- Supplementary_Table_S8.csv
- Supplementary_Table_S9.xlsx
