# Supplementary material for: The Connection Between Lipid Metabolism in the Heart and Liver of Wuzhishan Pigs
Source: Biomolecules. 2025 Jul 16;15(7):1024. doi: 10.3390/biom15071024 (PMC12292529; doi:10.3390/biom15071024)
Supplement: Supplementary file 1 [file biomolecules-15-01024-s001.zip › Supplementary_Table_S8.csv]

Table S8 The correlations of metabolites related to lipid in liver and heart
Metabolites	C8 H20 N O6 P	C14 H28 O2	C26 H45 N O7 S	C12 H22 O12	C20 H32 O5	C5 H12 O7 P2	C24 H48 O2	C26 H45 N O8 S2	C20 H28 O2	C21 H30 O4	C21 H28 O5	C20 H32 O3	C26 H43 N O6	C20 H30 O4	C18 H24 O2	C12 H23 N O4	C22 H32 O4	C7 H12 O5	C18 H34 O2	C27 H44 O3	C20 H30 O5	C18 H24 O3	C26 H43 N O5	C22 H36 O2	C24 H40 O4	C22 H34 O2	C6 H12 O3	C22 H40 O2	C20 H32 O2	C20 H34 O5	C20 H32 O4	C20 H30 O	C10 H19 N O4	C18 H22 O2	C5 H10 O3	C26 H52 N O7 P	C19 H24 O2	C7 H12 O4	C22 H42 O2	C32 H48 O5	C25 H36 O8	C23 H39 N O2	C6 H6 O4	C18 H30 O3	C39 H79 N2 O6 P	C20 H28 O	C21 H32 O2	C6 H10 O4	C26 H30 O8
C14 H28 O3	-0.697314843	-0.711023132	-0.747364279	-0.727323618	-0.706591387	-0.740671731	-0.673028082	-0.693342787	-0.584872393	-0.63534232	-0.726346122	-0.639808332	-0.557218724	0.598233948	0.4536623	0.145626579	-0.782894483	0.456043357	-0.693902793	-0.518099131	0.253600967	-0.460325887	-0.514903107	-0.635248478	0.843734908	-0.570073446	0.202312148	-0.555499532	-0.526346937	-0.407433822	-0.523652305	-0.530948848	0.524632849	0.166261829	0.159047189	-0.770699669	-0.737851256	-0.648242165	-0.617461712	-0.568517913	-0.719377968	0.878511602	-0.768021183	0.335131396	-0.746014227	-0.663744165	-0.649264289	0.501409082	0.505702737
C25 H41 O7 P	-0.778945246	-0.780765141	-0.842180869	-0.800466256	-0.809473273	-0.799151678	-0.774357289	-0.748969882	-0.671679788	-0.701602827	-0.784727904	-0.743469372	-0.615758444	0.697279456	0.515271394	0.229425254	-0.858922925	0.514956562	-0.793165583	-0.598869357	0.376105152	-0.531608568	-0.60656683	-0.73190922	0.832730717	-0.655736942	0.302106144	-0.66281106	-0.623966621	-0.533137217	-0.632458643	-0.624052163	0.543455541	0.232817563	0.250081939	-0.860460701	-0.798676885	-0.665846928	-0.720398983	-0.643618213	-0.764196711	0.874705508	-0.817580438	0.467125141	-0.810565524	-0.746665168	-0.744789236	0.614985108	0.590024228
C24 H44 N O9 P	-0.752061026	-0.741545997	-0.811608589	-0.761882908	-0.745757442	-0.725517685	-0.736495675	-0.685523407	-0.645794887	-0.654182716	-0.738608843	-0.680607539	-0.566104504	0.655648633	0.393114106	0.310027568	-0.807312383	0.724585955	-0.730540615	-0.534587134	0.336805218	-0.554630312	-0.595580985	-0.703018967	0.64181331	-0.672384265	0.421675764	-0.514695943	-0.625742209	-0.45039031	-0.650436016	-0.63348911	0.440351621	0.223463538	0.316190056	-0.837503879	-0.753877728	-0.635254452	-0.663577517	-0.618675903	-0.721642349	0.694898725	-0.752009647	0.454013846	-0.751699027	-0.6813339	-0.707306171	0.632276792	0.490684056
C21 H39 O7 P	-0.702768542	-0.703382122	-0.764190079	-0.736663903	-0.69452444	-0.701898105	-0.69842658	-0.652840166	-0.594144755	-0.615085674	-0.671615713	-0.620853991	-0.527140297	0.638508751	0.387373272	0.377036314	-0.749905068	0.765167374	-0.677189468	-0.494084852	0.289242055	-0.521664641	-0.550878912	-0.659628421	0.617920821	-0.647271052	0.43496111	-0.460732173	-0.603244794	-0.41907128	-0.621114877	-0.608199951	0.338341348	0.305354315	0.32621781	-0.794336382	-0.699762106	-0.630699542	-0.606721691	-0.580465569	-0.675540319	0.636078598	-0.721594704	0.432274021	-0.712760241	-0.639099768	-0.665078536	0.591780509	0.425239201
C20 H42 N O7 P	-0.537170924	-0.609929061	-0.658809465	-0.648260507	-0.568681775	-0.603001931	-0.567670849	-0.641729464	-0.437767617	-0.539796357	-0.622737712	-0.460271426	-0.372506453	0.567480427	0.222505589	0.127004151	-0.713045628	0.713665976	-0.572455321	-0.456987598	0.289594698	-0.355089218	-0.314638256	-0.50299802	0.584608118	-0.536655057	0.251819541	-0.305979645	-0.487835596	-0.271947613	-0.488669767	-0.508443505	0.332803705	0.074467721	0.137313399	-0.670104979	-0.650688564	-0.599517134	-0.542129472	-0.560629153	-0.607659025	0.612204362	-0.669221561	0.352505128	-0.65256252	-0.534826373	-0.586373303	0.537653093	0.447344971
C28 H48 N O9 P	-0.689511513	-0.69030341	-0.745952966	-0.715449048	-0.698637668	-0.721355531	-0.67274977	-0.669213008	-0.585233435	-0.635137802	-0.68743875	-0.631661814	-0.534640981	0.59072495	0.446184133	0.243026572	-0.759410625	0.509735978	-0.683466172	-0.512340211	0.209579962	-0.471741397	-0.519357661	-0.636366207	0.825891336	-0.579320929	0.281828666	-0.53718069	-0.535351417	-0.391410912	-0.537834445	-0.538159545	0.49695689	0.217132479	0.223251944	-0.768527803	-0.712088026	-0.626406479	-0.60300861	-0.566221542	-0.693744226	0.818525554	-0.74265097	0.330924555	-0.734250351	-0.652084353	-0.633836269	0.487429572	0.430041704
C26 H46 N O9 P	-0.707170902	-0.711013942	-0.776416383	-0.702348062	-0.716865831	-0.659873795	-0.671650241	-0.686189975	-0.555204291	-0.646540918	-0.687633776	-0.59059923	-0.564848242	0.596007854	0.400561757	0.419662158	-0.750271787	0.694418052	-0.714095883	-0.55484182	0.228672354	-0.469480029	-0.55515783	-0.639141273	0.648916135	-0.589301518	0.492279037	-0.49299068	-0.562463623	-0.374918848	-0.59416832	-0.572208819	0.434320171	0.278100114	0.387598057	-0.783822977	-0.706034641	-0.585506422	-0.616881586	-0.628268606	-0.689387776	0.632989832	-0.694004836	0.394537163	-0.754128613	-0.646089442	-0.683728253	0.57331996	0.358534627
C25 H43 O7 P	-0.627755214	-0.637385485	-0.675007443	-0.656088654	-0.644736153	-0.663476059	-0.60144808	-0.622434815	-0.517061352	-0.566515126	-0.629663147	-0.57617838	-0.503895555	0.496025982	0.393808426	0.182504543	-0.717428901	0.364811503	-0.628281591	-0.474631237	0.101523358	-0.392659693	-0.453100243	-0.571880925	0.876049182	-0.503505986	0.235069974	-0.505600013	-0.467804659	-0.286150807	-0.47634342	-0.473294583	0.585676959	0.104120198	0.184762806	-0.694566121	-0.643105339	-0.572132067	-0.530382461	-0.505909737	-0.635434724	0.813083112	-0.683652459	0.224069646	-0.687453774	-0.581036243	-0.565010965	0.375214109	0.32870093
C19 H40 N O7 P	-0.535856863	-0.559638813	-0.647320685	-0.608281624	-0.492298903	-0.562561766	-0.498243992	-0.564245852	-0.467478217	-0.536642473	-0.572448739	-0.469413448	-0.401115022	0.503168701	0.204328217	0.231331035	-0.644307236	0.744492861	-0.496506662	-0.414070559	0.199716046	-0.398137497	-0.374947862	-0.436506631	0.494786723	-0.471864111	0.351887358	-0.183732681	-0.413955671	-0.253041978	-0.436702799	-0.424950148	0.317935083	0.113957659	0.223958303	-0.645107782	-0.62657141	-0.601277201	-0.519058206	-0.535294331	-0.601538438	0.519931844	-0.63619714	0.305249439	-0.563076469	-0.558318268	-0.534107284	0.503690906	0.321337537
C24 H39 Na O5	-0.697036596	-0.712415412	-0.751437529	-0.72925039	-0.697667138	-0.679167226	-0.749085698	-0.683807055	-0.628472012	-0.634339824	-0.677264857	-0.641408329	-0.541015435	0.811498979	0.487386826	0.628548405	-0.771836182	0.716407702	-0.696713655	-0.50042006	0.743274509	-0.564845325	-0.556315327	-0.663726325	0.247455372	-0.683679145	0.716011692	-0.525719027	-0.736730802	-0.722283224	-0.766971815	-0.72158104	0.210137597	0.512300528	0.618168826	-0.771882588	-0.711195325	-0.633230914	-0.729107244	-0.6335621	-0.685225821	0.274167936	-0.707323967	0.873466206	-0.647127328	-0.684516267	-0.808132991	0.84785422	0.60465947
C26 H48 N O7 P	-0.529681156	-0.517406138	-0.612798351	-0.55191645	-0.516488621	-0.535220595	-0.506976302	-0.524264623	-0.462605242	-0.533579939	-0.541075367	-0.471149944	-0.356789315	0.516293613	0.174448859	0.146080863	-0.619276993	0.609478072	-0.515273687	-0.406589668	0.140134392	-0.385999566	-0.374361924	-0.478877283	0.724736209	-0.466632729	0.191102022	-0.306188227	-0.399069356	-0.197679618	-0.401000446	-0.408845207	0.317982451	0.064141004	0.083155181	-0.622907725	-0.582666231	-0.503139596	-0.460277321	-0.486438118	-0.559507669	0.595392757	-0.583869125	0.256502087	-0.601345583	-0.520037581	-0.471572853	0.382280076	0.309718931
C6 H10 O4	0.885807015	0.763954606	0.848410976	0.790706675	0.813250445	0.845906906	0.915426251	0.667968451	0.912880569	0.801483689	0.852955347	0.85707359	0.552969699	-0.752138327	-0.671986422	-0.440737214	0.851752701	-0.576435693	0.785641268	0.445992132	-0.569347744	0.855755945	0.745989863	0.888807593	-0.504368245	0.865290792	-0.543825018	0.704339223	0.813643634	0.769600175	0.796773556	0.800976844	-0.497938146	-0.44593606	-0.512008286	0.929745212	0.880884916	0.694785935	0.794944578	0.603411828	0.846930008	-0.748807864	0.840780614	-0.67258157	0.738254253	0.769874398	0.783035012	-0.765587087	-0.682749203
C28 H46 N O9 P	-0.628252364	-0.615086073	-0.662403383	-0.615639989	-0.64900109	-0.629362097	-0.611025353	-0.604954496	-0.53140638	-0.578142039	-0.653487506	-0.572274542	-0.456463566	0.523319082	0.323774313	0.073122974	-0.721438303	0.357343106	-0.638206429	-0.46081517	0.162943271	-0.415803986	-0.446354624	-0.599351679	0.890727382	-0.525030023	0.14416316	-0.53455471	-0.475747575	-0.271295858	-0.472568621	-0.486661585	0.564582258	0.012763623	0.091139137	-0.689802709	-0.65218545	-0.518498418	-0.524736396	-0.501076655	-0.634801131	0.807688017	-0.654442848	0.252769707	-0.702839765	-0.559869649	-0.550778408	0.379908127	0.399889845
C6 H12 O2	0.810894315	0.896980948	0.878155173	0.801345192	0.912583667	0.709103414	0.725714955	0.833839717	0.490984529	0.619014129	0.791886546	0.673080079	0.882807113	-0.678587393	-0.598717884	-0.397374331	0.798039268	-0.560489971	0.915564589	0.786949502	-0.501122032	0.340250526	0.735020595	0.694496783	-0.509168421	0.520880238	-0.4634053	0.769690236	0.577343028	0.63254494	0.652008124	0.58216412	-0.388002389	-0.42511074	-0.420644828	0.837261236	0.732769402	0.549254016	0.752364463	0.731291148	0.711929543	-0.66988378	0.715521181	-0.571277236	0.862780896	0.765734026	0.887436705	-0.775074427	-0.633665136
C5 H6 O4	0.618784342	0.417660831	0.611400841	0.390843266	0.593465564	0.470758674	0.650604401	0.411004977	0.700571368	0.72734894	0.60531203	0.581543027	0.222297033	-0.479101541	-0.450658989	-0.299152224	0.52971995	-0.37285436	0.599503166	0.356489908	-0.276423702	0.682503198	0.538390406	0.679245051	-0.445077927	0.615670219	-0.352458428	0.586925114	0.524284465	0.472877225	0.482171144	0.525387073	-0.399077578	-0.271422013	-0.339857893	0.652026606	0.648643512	0.286541923	0.575162843	0.490831427	0.591672086	-0.57310703	0.482657307	-0.38200708	0.585590995	0.53425868	0.472952955	-0.463078485	-0.410231498
C20 H32 O4	-0.463687172	-0.455357123	-0.550349412	-0.496287944	-0.408277989	-0.44296721	-0.425633365	-0.419895005	-0.418025818	-0.427689959	-0.488664587	-0.411107233	-0.317871139	0.481450253	0.0667985	0.059421592	-0.503880536	0.810540879	-0.409796339	-0.327496751	0.28634151	-0.389222222	-0.373850462	-0.39723095	0.295602675	-0.434326837	0.157082268	-0.125073153	-0.348603549	-0.247116627	-0.361198399	-0.361019255	0.042627829	0.08019581	0.029302835	-0.556079543	-0.521750155	-0.459075716	-0.427410813	-0.431560112	-0.479605403	0.38839606	-0.498481827	0.31201682	-0.454052119	-0.467520617	-0.428046372	0.490314053	0.41543351
C18 H22 O2	0.74223172	0.644408101	0.566322932	0.705514048	0.65491882	0.751455503	0.881786097	0.424948096	0.792552053	0.446472692	0.640752041	0.706705222	0.374652333	-0.619116235	-0.56097662	-0.449386783	0.677160295	-0.567868977	0.574755011	0.097176911	-0.571230687	0.842203777	0.611196639	0.887757533	-0.142224608	0.962130673	-0.543867389	0.60156821	0.925208833	0.684349052	0.8932219	0.91597629	-0.263300305	-0.472777961	-0.509058516	0.755532083	0.604206151	0.584564127	0.513915933	0.254345513	0.59346025	-0.454839572	0.655536141	-0.644687565	0.493505354	0.42298294	0.615280518	-0.646247301	-0.582787848
C18 H28 O3	-0.471526826	-0.437419207	-0.515338123	-0.510481638	-0.454113521	-0.598905522	-0.471686204	-0.459276519	-0.496882	-0.524595426	-0.475408642	-0.509051764	-0.323244513	0.368890004	0.471847868	0.13117478	-0.539799026	0.096764063	-0.434825762	-0.321781657	0.009057691	-0.37967017	-0.32785922	-0.425312424	0.834559828	-0.380464572	0.098902703	-0.407849613	-0.326813338	-0.3046488	-0.291869119	-0.313079452	0.53492907	0.176562653	0.122465137	-0.536393239	-0.545217514	-0.527975264	-0.444845787	-0.366745065	-0.537401928	0.826413004	-0.611666907	0.112342059	-0.490012818	-0.516664062	-0.381935036	0.209369409	0.258257862
C28 H49 O9 P	-0.289410331	-0.560064029	-0.494129248	-0.563900066	-0.504691146	-0.432947159	-0.439916913	-0.680894552	-0.079489139	-0.319036618	-0.415609226	-0.208108089	-0.340796478	0.546013209	0.314093972	0.399603473	-0.583947025	0.541207609	-0.529846873	-0.535895344	0.568345252	0.026359708	-0.059199415	-0.297256983	0.104106291	-0.350907222	0.510245016	-0.328697335	-0.472789178	-0.407841196	-0.507460769	-0.487670918	0.126925889	0.321011673	0.427248033	-0.445834234	-0.42017417	-0.455227144	-0.515713832	-0.564070152	-0.367321618	0.143018925	-0.491327409	0.606283143	-0.532452929	-0.38242575	-0.664753323	0.665738134	0.439561401
C7 H12 O4	0.849263077	0.90218375	0.910332622	0.818171013	0.91184238	0.737662881	0.751730629	0.829612837	0.563100088	0.669979232	0.821720246	0.717369892	0.88564996	-0.721005949	-0.607161987	-0.42188632	0.812430339	-0.634476369	0.915222313	0.773033718	-0.537292009	0.424355696	0.783510366	0.720281973	-0.49474433	0.559010935	-0.483444095	0.74810792	0.59794154	0.676947129	0.667294967	0.598448683	-0.353368318	-0.46268473	-0.433151492	0.875175535	0.779184841	0.590129439	0.784105815	0.74796081	0.757900869	-0.672407797	0.750017389	-0.614076261	0.862089683	0.812606788	0.897982215	-0.814216211	-0.667593327
C21 H40 Na O7 P	-0.593438115	-0.573226355	-0.635289849	-0.567260567	-0.56604027	-0.567229811	-0.53005788	-0.575370563	-0.491342089	-0.571563252	-0.618914679	-0.503344321	-0.443753967	0.49596836	0.233488269	0.135682369	-0.675964208	0.461923122	-0.568522328	-0.42788728	0.110765622	-0.398746897	-0.422127884	-0.51427225	0.822421734	-0.461010504	0.208223825	-0.386416765	-0.408226344	-0.190250487	-0.41655812	-0.420040345	0.496311013	0.0062534	0.12241248	-0.650097843	-0.633982412	-0.525926278	-0.482353657	-0.503227913	-0.633062593	0.685252352	-0.619950938	0.233205838	-0.656982096	-0.546476791	-0.514705553	0.365463998	0.303670459
C11 H21 N O4	0.68604416	0.833325615	0.83566804	0.758794058	0.813022044	0.642124414	0.593403477	0.834566014	0.361921252	0.573937155	0.705857597	0.575356093	0.844661553	-0.629489647	-0.536355555	-0.373432375	0.744678337	-0.540978303	0.833121514	0.823136725	-0.466936936	0.180328104	0.603639034	0.521023536	-0.47130396	0.366414031	-0.443139908	0.624913777	0.442956582	0.571757238	0.529857265	0.446127523	-0.352813254	-0.386880508	-0.392355788	0.745600465	0.678713543	0.551606127	0.735048952	0.755921242	0.651349573	-0.596654119	0.684268549	-0.528117626	0.795091647	0.758414547	0.847140291	-0.745705906	-0.570276397
C22 H44 N O7 P	-0.463518842	-0.470954442	-0.545643231	-0.5139983	-0.481664659	-0.511965224	-0.465659709	-0.495941744	-0.408599144	-0.471591425	-0.500705097	-0.438445513	-0.297793589	0.470986724	0.128718847	-0.011100476	-0.607528735	0.427106942	-0.475978768	-0.374485427	0.098578255	-0.307374677	-0.281136623	-0.438525556	0.847872971	-0.41851042	0.037990423	-0.32384418	-0.354500735	-0.127631318	-0.344838728	-0.366163134	0.397024836	-0.076544683	-0.048237528	-0.559557793	-0.531003017	-0.46430633	-0.406028347	-0.424748112	-0.50591484	0.660773644	-0.55557829	0.181953716	-0.574677034	-0.457882485	-0.409595027	0.278285082	0.304182448
C21 H44 N O7 P	-0.534017999	-0.56058839	-0.603062379	-0.55571076	-0.507019932	-0.543109986	-0.458357267	-0.590242404	-0.394576737	-0.535383048	-0.580895058	-0.416375708	-0.444856866	0.524051183	0.189743469	0.126583919	-0.632862188	0.558888929	-0.520625477	-0.430412036	0.140922614	-0.310201043	-0.360745011	-0.424321575	0.787183278	-0.387029485	0.145278982	-0.294866502	-0.342576196	-0.166865586	-0.345721158	-0.353721778	0.314952737	0.069495591	0.050642771	-0.603094147	-0.605293375	-0.556182196	-0.444758795	-0.506925814	-0.611541252	0.624520132	-0.612273878	0.252721673	-0.637660377	-0.537650017	-0.50296397	0.377366593	0.326661293
C20 H28 O2	0.829769728	0.930673443	0.913432911	0.850839594	0.91681867	0.772113349	0.769812723	0.900671556	0.534147351	0.693368312	0.843172712	0.682503657	0.869520968	-0.759473214	-0.666073799	-0.484711482	0.85289425	-0.639448421	0.928094994	0.78978998	-0.601533342	0.392413459	0.712205228	0.707675207	-0.473002383	0.574499119	-0.548438507	0.74857001	0.637258405	0.714833654	0.696250973	0.638611215	-0.361296392	-0.524854862	-0.503662079	0.877773013	0.809719799	0.655392902	0.817643247	0.788748151	0.788424282	-0.663602654	0.798768511	-0.681791799	0.887561556	0.818981932	0.951769498	-0.869092901	-0.698589677
C18 H32 O3	-0.377209015	-0.305671401	-0.429637149	-0.374944381	-0.357745049	-0.461630971	-0.418136187	-0.352548919	-0.47194681	-0.500126269	-0.438218327	-0.406557858	-0.095378424	0.2483357	0.280982131	-0.024867644	-0.477226839	0.155548761	-0.348128995	-0.217295152	-0.077746902	-0.399792868	-0.198891485	-0.395624091	0.707703105	-0.403613731	0.051234933	-0.277055548	-0.296918524	-0.132097103	-0.245211843	-0.305185179	0.572907441	-0.059879014	0.043088741	-0.465949424	-0.504905443	-0.401227166	-0.370006432	-0.319801246	-0.467821087	0.754744532	-0.498315718	-0.008935083	-0.425883071	-0.375357855	-0.263019517	0.144179722	0.186141697
C5 H8 O4	0.721057155	0.822290842	0.8168036	0.795967652	0.876208585	0.672972557	0.701696816	0.713800934	0.44589919	0.460728915	0.636545275	0.688115305	0.80150253	-0.614171694	-0.522797817	-0.337143076	0.728203454	-0.528517537	0.846472137	0.745014838	-0.440070505	0.275715363	0.683775899	0.670005841	-0.478824987	0.516936831	-0.40277555	0.748202984	0.570345077	0.601206431	0.659373429	0.570266103	-0.347523369	-0.367522622	-0.349345712	0.778341397	0.582570509	0.458040547	0.680334138	0.619894905	0.534074641	-0.6171061	0.632219738	-0.495709587	0.752594026	0.67654154	0.790212693	-0.684154118	-0.562162663
C25 H48 N O7 P	-0.458936045	-0.467369203	-0.546668485	-0.512949308	-0.481547269	-0.513446927	-0.444767309	-0.483100338	-0.404740807	-0.464901683	-0.477302858	-0.445877416	-0.328240981	0.302164776	0.257767472	0.096080063	-0.578409306	0.294882051	-0.468705044	-0.386261848	-0.094091997	-0.28775216	-0.292291598	-0.412789678	0.779218597	-0.379159258	0.192109698	-0.316237989	-0.321107911	-0.106237495	-0.332393916	-0.333534119	0.616415744	-0.050545306	0.132769768	-0.548021463	-0.513470927	-0.456689034	-0.414901956	-0.418899957	-0.492005333	0.726315547	-0.548297621	0.021356956	-0.538215129	-0.448363649	-0.39578586	0.219004261	0.135858751
C23 H44 N O7 P	-0.439295402	-0.384674896	-0.55548407	-0.481753978	-0.467153385	-0.468123286	-0.494349162	-0.381210013	-0.508176715	-0.473151333	-0.420617954	-0.518543341	-0.189121889	0.328993709	0.187818752	0.132967254	-0.559464181	0.382427057	-0.443561381	-0.349977466	0.002839926	-0.403835975	-0.302933958	-0.462017746	0.615289177	-0.475044002	0.291373659	-0.294686088	-0.395854955	-0.179081403	-0.411584253	-0.403506846	0.586229561	-0.08178412	0.200349498	-0.560477212	-0.488075178	-0.372663314	-0.458623418	-0.409220618	-0.422973032	0.580112193	-0.49180571	0.116547056	-0.459719549	-0.43743237	-0.362731499	0.275431304	0.14604665
C8 H14 O4	0.816250297	0.897564654	0.868524092	0.789767989	0.908043174	0.707882226	0.722970999	0.840652232	0.484860962	0.63185051	0.801134684	0.65261067	0.881584352	-0.688190556	-0.597357964	-0.406681623	0.79556375	-0.563516051	0.914588223	0.773719844	-0.487316326	0.344654358	0.731731218	0.697471038	-0.548744208	0.520140616	-0.449052288	0.773298099	0.574988358	0.611543073	0.641599426	0.580677883	-0.368633164	-0.440152798	-0.407851284	0.834468069	0.739367392	0.554970991	0.734106373	0.727601125	0.728480614	-0.676566193	0.716831303	-0.568663451	0.879622748	0.75879465	0.88318494	-0.759097277	-0.626373951
C20 H32 O6	0.777508915	0.870662388	0.85584551	0.754438983	0.893221621	0.668029241	0.69164463	0.837846339	0.446530022	0.633763681	0.774127864	0.622311916	0.869171372	-0.673287541	-0.637154384	-0.439958798	0.752648033	-0.531878184	0.909483914	0.805517128	-0.531302708	0.300874742	0.711122327	0.654713738	-0.442843286	0.470504959	-0.476481641	0.775926517	0.541206488	0.661323659	0.609817137	0.54441051	-0.324895654	-0.501554502	-0.451123722	0.799698688	0.720294868	0.514960083	0.75525872	0.750704433	0.699167374	-0.621578056	0.682708765	-0.598978423	0.855024733	0.763364511	0.888456922	-0.790575715	-0.643029953
C20 H34 O4	-0.468731599	-0.622927321	-0.53908228	-0.390984912	-0.644477533	-0.26365141	-0.341286988	-0.677703885	-0.03101811	-0.380135722	-0.576021306	-0.197283878	-0.643594091	0.298861602	0.233888591	0.148179598	-0.529044152	0.241733222	-0.700240599	-0.682352446	0.177652775	0.090332217	-0.353822774	-0.352993363	0.40138209	-0.143945484	0.289873011	-0.548117343	-0.233335314	-0.111253093	-0.31846894	-0.277988458	0.454752951	-0.013322992	0.24445259	-0.454886979	-0.445690009	-0.171401427	-0.425440107	-0.593939762	-0.449951427	0.397031047	-0.326849457	0.214178395	-0.726618798	-0.385036396	-0.622554641	0.442630882	0.28469153
C20 H30 O5	0.724538277	0.866938998	0.8972953	0.786600772	0.838662116	0.719881176	0.671828827	0.95234039	0.445554532	0.767758074	0.832947423	0.566771039	0.770105894	-0.687372446	-0.685187108	-0.470017868	0.825809872	-0.604303768	0.883466199	0.840301825	-0.523459619	0.286563699	0.553827371	0.568689069	-0.460488085	0.458839746	-0.555731882	0.634376643	0.518436799	0.650806324	0.561772739	0.526937105	-0.425322369	-0.5015114	-0.523378775	0.816573055	0.843615625	0.674455851	0.84777712	0.87717624	0.807266821	-0.7002892	0.805807351	-0.599265161	0.884245027	0.829975322	0.930734606	-0.853338299	-0.642747386
C25 H50 N O7 P	-0.417496898	-0.409243561	-0.491573075	-0.452538469	-0.406159667	-0.445786976	-0.381954831	-0.411419159	-0.36235369	-0.412246162	-0.425457733	-0.384909723	-0.285577795	0.338171998	0.114683047	0.024575491	-0.504276369	0.42998634	-0.397279047	-0.323741723	-0.0535874	-0.280437139	-0.281307309	-0.366247413	0.734372222	-0.346019302	0.070826624	-0.221459409	-0.268428839	-0.05409533	-0.271495849	-0.280675798	0.377924236	-0.058963255	-0.014212784	-0.498895643	-0.460289322	-0.415758632	-0.335212089	-0.366436174	-0.444020265	0.613650385	-0.483755405	0.045127773	-0.488864046	-0.405642439	-0.328406426	0.201512329	0.166269798
C6 H12 O4	0.630205641	0.420682089	0.739847657	0.44758172	0.571352459	0.517425569	0.61224579	0.463536611	0.790669013	0.86112544	0.632965586	0.6953444	0.293740809	-0.56764469	-0.514598399	-0.342905746	0.560689019	-0.444990094	0.598930684	0.494793411	-0.422808082	0.711266592	0.600851686	0.577785453	-0.361700558	0.521848453	-0.41813059	0.483290804	0.431940963	0.663384651	0.412447978	0.411889681	-0.373278431	-0.354136449	-0.402126093	0.702121768	0.75888034	0.40018407	0.764019432	0.648590612	0.673325587	-0.565037499	0.58320059	-0.51033143	0.546623135	0.761874838	0.542441578	-0.617589454	-0.517831043
C14 H28 O3 1	-0.697314843	-0.711023132	-0.747364279	-0.727323618	-0.706591387	-0.740671731	-0.673028082	-0.693342787	-0.584872393	-0.63534232	-0.726346122	-0.639808332	-0.557218724	0.598233948	0.4536623	0.145626579	-0.782894483	0.456043357	-0.693902793	-0.518099131	0.253600967	-0.460325887	-0.514903107	-0.635248478	0.843734908	-0.570073446	0.202312148	-0.555499532	-0.526346937	-0.407433822	-0.523652305	-0.530948848	0.524632849	0.166261829	0.159047189	-0.770699669	-0.737851256	-0.648242165	-0.617461712	-0.568517913	-0.719377968	0.878511602	-0.768021183	0.335131396	-0.746014227	-0.663744165	-0.649264289	0.501409082	0.505702737
C20 H32 O5	0.72205313	0.882346206	0.790838512	0.718603483	0.814714848	0.651725301	0.62938673	0.941164661	0.337727237	0.667756017	0.857352809	0.440870873	0.79791545	-0.648105076	-0.566712774	-0.369656868	0.806005545	-0.54973548	0.864109578	0.7430777	-0.492364229	0.224627075	0.519725593	0.572869754	-0.4932812	0.439718708	-0.453279536	0.643753607	0.513745126	0.488125548	0.551453591	0.538721032	-0.396849458	-0.376587824	-0.417217809	0.752083533	0.788921538	0.619465692	0.70117108	0.780921065	0.798652808	-0.646414348	0.73197733	-0.553747799	0.910447045	0.688623227	0.900941009	-0.773770469	-0.621045305
C20 H32 O5 1	0.72205313	0.882346206	0.790838512	0.718603483	0.814714848	0.651725301	0.62938673	0.941164661	0.337727237	0.667756017	0.857352809	0.440870873	0.79791545	-0.648105076	-0.566712774	-0.369656868	0.806005545	-0.54973548	0.864109578	0.7430777	-0.492364229	0.224627075	0.519725593	0.572869754	-0.4932812	0.439718708	-0.453279536	0.643753607	0.513745126	0.488125548	0.551453591	0.538721032	-0.396849458	-0.376587824	-0.417217809	0.752083533	0.788921538	0.619465692	0.70117108	0.780921065	0.798652808	-0.646414348	0.73197733	-0.553747799	0.910447045	0.688623227	0.900941009	-0.773770469	-0.621045305
C24 H38 O4	0.685334454	0.831205979	0.904817525	0.866604985	0.867652422	0.769885621	0.771725784	0.866800507	0.519519363	0.670146043	0.711712291	0.691514309	0.660478739	-0.759618456	-0.667969401	-0.502535802	0.842839735	-0.64696384	0.868778164	0.815674697	-0.640337272	0.335024202	0.533536124	0.644375224	-0.405509496	0.594141964	-0.601977485	0.684488027	0.658171891	0.777027315	0.708675005	0.652462552	-0.374920097	-0.5269743	-0.54695618	0.840742047	0.752645761	0.644435323	0.877978961	0.810345159	0.665106988	-0.618157681	0.797652247	-0.710215722	0.797145816	0.805916452	0.912004381	-0.884399579	-0.679097501
C8 H17 N O2	0.825772167	0.784966744	0.936831969	0.834921673	0.897716516	0.823542953	0.91499534	0.753269082	0.813586333	0.812602722	0.80066666	0.857671509	0.555590497	-0.791717257	-0.680081735	-0.467793247	0.872093718	-0.645718957	0.879783199	0.667811951	-0.607700418	0.686306617	0.691495008	0.849799088	-0.516913438	0.806086605	-0.574863775	0.768889188	0.78303343	0.815339767	0.791981713	0.772938481	-0.472596161	-0.477944594	-0.525912089	0.945086751	0.854271499	0.627444803	0.894002364	0.745140292	0.764664952	-0.740630071	0.826104233	-0.703786743	0.805778521	0.830474598	0.848223945	-0.839011282	-0.705609103
C26 H44 O9	-0.735856721	-0.751088333	-0.785154823	-0.771325945	-0.771209832	-0.802256207	-0.794863434	-0.751383725	-0.674165713	-0.709922004	-0.780363868	-0.721303631	-0.563693087	0.907557799	0.587271107	0.230914959	-0.819249564	0.513709253	-0.76847365	-0.556681603	0.807134181	-0.559869188	-0.572936323	-0.722506581	0.627333932	-0.674030342	0.207700339	-0.72285488	-0.68194417	-0.803067231	-0.646818154	-0.662945349	0.18003562	0.464274472	0.198268568	-0.81332818	-0.804396032	-0.682541217	-0.768373443	-0.634425839	-0.760927842	0.701666031	-0.819259801	0.819433245	-0.757739008	-0.77444475	-0.798110693	0.790090144	0.909876363
C15 H30 O4	-0.71576799	-0.687448353	-0.779395709	-0.741096286	-0.677684375	-0.786433727	-0.697682457	-0.688345767	-0.676035655	-0.745226437	-0.658966048	-0.692112299	-0.593575359	0.68266019	0.725673722	0.642020805	-0.720709265	0.476918106	-0.669488382	-0.526056052	0.356516659	-0.567962343	-0.598438212	-0.610101138	0.651641956	-0.565272326	0.571313181	-0.555991825	-0.571983856	-0.675598716	-0.570805939	-0.540297031	0.383579329	0.649379855	0.555615447	-0.78289258	-0.755020479	-0.729977275	-0.714916065	-0.621840534	-0.754538126	0.682100664	-0.805782823	0.554966518	-0.670471987	-0.790294089	-0.711405773	0.612022002	0.432929981
C19 H28 O2	-0.785439299	-0.742382957	-0.808699063	-0.731066508	-0.749673686	-0.736202748	-0.751300595	-0.713988735	-0.694631577	-0.729466325	-0.816559346	-0.693409279	-0.560322997	0.744676975	0.375681301	0.202045943	-0.84821284	0.634720995	-0.749837695	-0.51852166	0.449652474	-0.605225817	-0.602710187	-0.728313331	0.770114445	-0.677318896	0.293285962	-0.57349347	-0.627104204	-0.476350801	-0.624827917	-0.632888818	0.439513675	0.163591288	0.206919242	-0.845612532	-0.823831554	-0.652130185	-0.682650484	-0.633712996	-0.803613387	0.744576465	-0.78273928	0.540648402	-0.798429288	-0.716635608	-0.721809505	0.642008147	0.616653673
C18 H34 O2	-0.532952847	-0.529047928	-0.546189351	-0.526822357	-0.51387882	-0.589585486	-0.502888164	-0.562439414	-0.453438826	-0.55546626	-0.600415267	-0.443988482	-0.374903895	0.434063149	0.357509851	0.059569266	-0.626302724	0.251028093	-0.514529822	-0.35153562	0.066657506	-0.365467771	-0.327909031	-0.479946127	0.873523117	-0.428664787	0.073580713	-0.420880896	-0.374545783	-0.203043377	-0.33905842	-0.383426288	0.517548479	0.062724883	0.057821341	-0.582917821	-0.616512301	-0.546233368	-0.434171995	-0.429502407	-0.624861686	0.817758178	-0.631756698	0.156209856	-0.622862055	-0.492921797	-0.459871585	0.278003072	0.330194594
C14 H20 O2	0.677958608	0.768293023	0.729592374	0.851403953	0.600297227	0.880776933	0.708787888	0.783725101	0.637931753	0.65941287	0.769807541	0.61996855	0.548234062	-0.72829036	-0.617190361	-0.426813418	0.860541049	-0.596966268	0.59277139	0.393724812	-0.5585532	0.552574951	0.412003695	0.568960718	-0.48611193	0.656435922	-0.518842694	0.356916828	0.668555238	0.641886044	0.650120615	0.654874631	-0.419168005	-0.443525785	-0.472972814	0.782064502	0.835162681	0.965008232	0.712250294	0.590603595	0.842308794	-0.677207306	0.946381359	-0.64699534	0.635377698	0.720599944	0.781097836	-0.744204043	-0.618471248
C18 H30 O6	0.367202384	0.542548871	0.701757952	0.483960714	0.619506642	0.399058626	0.380158845	0.772970361	0.160130199	0.643312555	0.573019815	0.30160986	0.393983588	-0.373254043	-0.4069874	-0.106935481	0.593724171	-0.373662875	0.693116571	0.848388566	-0.198654775	-0.043915138	0.183003316	0.273169782	-0.487333941	0.167044788	-0.255836092	0.437792461	0.184376099	0.300068939	0.215514933	0.216239538	-0.506749369	-0.102163346	-0.228940074	0.54014144	0.621080384	0.34464135	0.691568412	0.823197876	0.513757634	-0.682275622	0.529084516	-0.205814773	0.731487982	0.612933128	0.634465052	-0.55262208	-0.406556965
C23 H45 N O4	0.748070207	0.881774827	0.724184699	0.838955323	0.774827327	0.73656765	0.65154595	0.716367162	0.426196184	0.357970125	0.675758499	0.636970152	0.922438591	-0.591207141	-0.531094181	-0.371991601	0.746202713	-0.478505718	0.736546723	0.564484164	-0.461183031	0.297538639	0.68107758	0.612077391	-0.398274509	0.498210853	-0.446248633	0.606096328	0.582597501	0.56773805	0.676035677	0.577262451	-0.351666426	-0.378703042	-0.399243164	0.738237627	0.585404684	0.641761668	0.582951642	0.495958298	0.614969083	-0.5545214	0.700689779	-0.518625588	0.668935776	0.62735019	0.800181945	-0.670704784	-0.539543512
C11 H14 O2	0.793942438	0.896577987	0.894685302	0.939382181	0.814898167	0.922276918	0.823209936	0.901160034	0.663090922	0.743286553	0.852179392	0.728616107	0.698637531	-0.814978184	-0.705059592	-0.474906139	0.937928033	-0.676706572	0.809557318	0.630702536	-0.619619005	0.532127505	0.569032023	0.700451888	-0.556813307	0.702176331	-0.558008085	0.592022439	0.728081432	0.74943557	0.737287274	0.719210426	-0.436121651	-0.522469082	-0.509377222	0.907822921	0.893411237	0.895381469	0.843636243	0.743003269	0.867647194	-0.770386814	0.96821024	-0.709352486	0.811573587	0.83630994	0.918852153	-0.86189995	-0.718545202
C19 H30 O2	0.442426398	0.579760647	0.838649927	0.652122332	0.637089128	0.588512032	0.510051218	0.812292335	0.398732665	0.78548157	0.58091375	0.524418493	0.410502927	-0.639815319	-0.555279673	-0.377465902	0.700758736	-0.532175343	0.695871483	0.87205272	-0.475780052	0.166866569	0.274954457	0.325146232	-0.483021291	0.296620663	-0.464444354	0.416228603	0.326931337	0.631613331	0.352772352	0.318129286	-0.391087439	-0.393550281	-0.419368117	0.67040041	0.739763558	0.575296297	0.887459162	0.910675159	0.615100523	-0.61260561	0.720614466	-0.542334669	0.688302821	0.843588561	0.741931306	-0.748473186	-0.540741134
C26 H30 O8	0.678675	0.513713185	0.686976353	0.597742055	0.562648532	0.654710833	0.719019431	0.423181021	0.831792612	0.687629752	0.631643626	0.717146414	0.31791855	-0.529508765	-0.573858992	-0.429142009	0.58780535	-0.642444312	0.536626481	0.287627515	-0.422087233	0.826158287	0.620735248	0.685144015	-0.111627	0.733219546	-0.543845636	0.401810101	0.633089441	0.692046391	0.611278511	0.617270186	-0.30312161	-0.470815779	-0.510197653	0.748086791	0.716997397	0.559243793	0.675418646	0.477718647	0.654619252	-0.541147015	0.657118263	-0.500143147	0.462837299	0.639422872	0.558707414	-0.664867119	-0.512080401
C5 H8 O5	-0.681809145	-0.752532816	-0.751993572	-0.69501744	-0.742400875	-0.689236198	-0.599049398	-0.749487019	-0.441347723	-0.624844591	-0.702499687	-0.557257536	-0.723085809	0.500436368	0.692642134	0.336864761	-0.663675738	0.381535621	-0.749263659	-0.65417122	0.236553305	-0.307921852	-0.581825514	-0.553405687	0.588201969	-0.408873724	0.322111637	-0.630865547	-0.420829928	-0.52807973	-0.442394527	-0.421512392	0.421617557	0.474682181	0.343481941	-0.719498367	-0.695894363	-0.583267603	-0.650180682	-0.63449325	-0.687432608	0.837314688	-0.707976794	0.313097693	-0.753013808	-0.699980706	-0.717462496	0.569638445	0.489471346
C21 H30 O3	0.761920368	0.909292335	0.742149631	0.743512375	0.797962624	0.688221319	0.645572121	0.900519891	0.364222421	0.588590817	0.859639164	0.461456301	0.853198489	-0.645572216	-0.548555357	-0.367432997	0.815315735	-0.502527214	0.827102264	0.632360203	-0.485053139	0.274109264	0.563146978	0.608965504	-0.518312364	0.480419188	-0.441348213	0.641723459	0.561582464	0.465017213	0.602135436	0.582590302	-0.405475048	-0.355818975	-0.405641266	0.748329812	0.759223555	0.662524655	0.626762467	0.673109989	0.805552862	-0.629069413	0.741184976	-0.555319002	0.873847217	0.639914147	0.883304588	-0.726946738	-0.601040156
C19 H26 O4	0.88796943	0.951186439	0.890762003	0.872437784	0.956314124	0.838976799	0.871601848	0.888922346	0.618531868	0.704559117	0.90574401	0.713244388	0.798835924	-0.762552338	-0.661791271	-0.393304702	0.914111108	-0.601488399	0.947845278	0.679460809	-0.535539623	0.510507516	0.708187173	0.844621599	-0.644123829	0.728276409	-0.462044884	0.831856482	0.753356431	0.646359904	0.775340344	0.764428354	-0.466782724	-0.434362662	-0.424285324	0.925413886	0.843921683	0.678933638	0.763922119	0.70998895	0.832236325	-0.814427781	0.839029825	-0.6192068	0.942769399	0.747493064	0.923902331	-0.792441935	-0.708660296
C26 H43 N O6	-0.660390109	-0.683143318	-0.716535139	-0.668554972	-0.670616841	-0.633928107	-0.721482037	-0.691143448	-0.588485348	-0.664650335	-0.69066612	-0.556998936	-0.480775405	0.674229031	0.578247781	0.686674776	-0.729091256	0.656385651	-0.683495175	-0.483328439	0.638569386	-0.547650987	-0.493198821	-0.634182428	0.095220455	-0.664520036	0.82503037	-0.497139117	-0.713996014	-0.685189119	-0.735301013	-0.710677378	0.324758678	0.537961899	0.753854354	-0.73512591	-0.722257453	-0.603638927	-0.727458311	-0.65033253	-0.693557616	0.293146476	-0.678139794	0.769261299	-0.636376955	-0.630817147	-0.798146524	0.837739687	0.519986612
C19 H34 O4	0.716176468	0.836404841	0.694643476	0.7507382	0.730428168	0.642529814	0.557082011	0.685557803	0.361090786	0.351364504	0.654479706	0.574766583	0.943567505	-0.538195979	-0.471944524	-0.32246077	0.673640105	-0.445545117	0.71053464	0.586327959	-0.420196647	0.233580932	0.689003191	0.533783248	-0.365491508	0.380815139	-0.385943505	0.564078808	0.464840548	0.508540049	0.56825249	0.461983847	-0.303779491	-0.337131133	-0.342871589	0.680131854	0.555803618	0.562796494	0.548690116	0.50287182	0.593284522	-0.5055851	0.625355681	-0.466067616	0.649515114	0.619795695	0.75931003	-0.63425845	-0.509027915
C5 H8 O3	0.472158072	0.353377751	0.538181532	0.602105631	0.308694207	0.68814977	0.555256486	0.288828713	0.771072424	0.519222329	0.40836749	0.686198295	0.166694352	-0.535922512	-0.436195199	-0.279702684	0.518593341	-0.519238995	0.256729028	0.112861436	-0.373803277	0.72074673	0.393123294	0.44872361	-0.304250725	0.596506723	-0.308931583	0.121642455	0.493684848	0.62423712	0.451763298	0.448306247	-0.19292154	-0.383738499	-0.271147317	0.598967015	0.581123462	0.704873473	0.551517188	0.300526921	0.528724715	-0.518880247	0.694221642	-0.444453074	0.22003816	0.600991349	0.368653672	-0.471398489	-0.437244243
C18 H26 O2	0.502522617	0.563826408	0.736015493	0.448030121	0.612816393	0.41218608	0.369958218	0.74816478	0.278325162	0.752221907	0.629560448	0.381029791	0.581635784	-0.589837574	-0.438007765	-0.22651763	0.545137558	-0.432775383	0.703393173	0.832660349	-0.40812165	0.110812028	0.43577271	0.297498614	-0.553514108	0.114513499	-0.183968727	0.492551256	0.140299926	0.472767248	0.163149138	0.141534653	-0.166124543	-0.360509182	-0.172278809	0.57529687	0.685510817	0.381532462	0.704382981	0.829500822	0.636760233	-0.566735198	0.542950288	-0.453119176	0.745896941	0.773262564	0.666862545	-0.622141309	-0.558681145
C10 H14 O	0.828922113	0.919434068	0.845632109	0.801104818	0.865897681	0.72056798	0.693784404	0.842389366	0.484114681	0.602525589	0.830901734	0.639962832	0.935012606	-0.677325097	-0.584106687	-0.387649137	0.803122799	-0.562356206	0.874114985	0.719395153	-0.523497896	0.356653264	0.741644233	0.664090303	-0.470105236	0.500838128	-0.45934619	0.699455687	0.563342173	0.61086386	0.636737692	0.568282053	-0.369330686	-0.416479328	-0.417534666	0.822034995	0.755366367	0.62083961	0.717939652	0.699281816	0.76789921	-0.643394083	0.741369574	-0.58669469	0.841423951	0.757005167	0.894271473	-0.782764027	-0.646865411
[truncated: 24 more columns]
