# Supplementary material for: The Connection Between Lipid Metabolism in the Heart and Liver of Wuzhishan Pigs
Source: Biomolecules. 2025 Jul 16;15(7):1024. doi: 10.3390/biom15071024 (PMC12292529; doi:10.3390/biom15071024)
Supplement: Supplementary file 1 [file biomolecules-15-01024-s001.zip › Supplementary_Table_S9.xlsx]

## Sheet: Supplementary Table S9
Table S9 The significance of metabolites related to lipid in liver and heart
The symbol "--" meant P-value >0.05
Metabolites	C8 H20 N O6 P	C14 H28 O2	C26 H45 N O7 S	C12 H22 O12	C20 H32 O5	C5 H12 O7 P2	C24 H48 O2	C26 H45 N O8 S2	C20 H28 O2	C21 H30 O4	C21 H28 O5	C20 H32 O3	C26 H43 N O6	C20 H30 O4	C18 H24 O2	C12 H23 N O4	C22 H32 O4	C7 H12 O5	C18 H34 O2	C27 H44 O3	C20 H30 O5	C18 H24 O3	C26 H43 N O5	C22 H36 O2	C24 H40 O4	C22 H34 O2	C6 H12 O3	C22 H40 O2	C20 H32 O2	C20 H34 O5	C20 H32 O4	C20 H30 O	C10 H19 N O4	C18 H22 O2	C5 H10 O3	C26 H52 N O7 P	C19 H24 O2	C7 H12 O4	C22 H42 O2	C32 H48 O5	C25 H36 O8	C23 H39 N O2	C6 H6 O4	C18 H30 O3	C39 H79 N2 O6 P	C20 H28 O	C21 H32 O2	C6 H10 O4	C26 H30 O8
C14 H28 O3	0.011711	0.00953041	0.00520653	0.00734886	0.0101991	0.0058609	0.0164538	0.0124068	0.0457701	0.0264134	0.00746797	0.0250497	--	0.0398969	--	--	0.00260397	--	0.0123069	--	--	--	--	0.0264426	0.000561004	--	--	--	--	--	--	--	--	--	--	0.00334711	0.00615448	0.0226147	0.0324145	--	0.00835939	0.000169394	0.00352992	--	0.00533386	0.0185949	0.0223318	--	--
C25 H41 O7 P	0.00282922	0.00272365	0.000587839	0.00176265	0.001422	0.00181717	0.0031092	0.00505809	0.0167529	0.0109928	0.00250418	0.00558024	0.033033	0.0117171	--	--	0.00034561	--	0.00208197	0.0396317	--	--	0.0365178	0.00680904	0.000773132	0.0205996	--	0.0188208	0.0301286	--	0.0273219	0.0300993	--	--	--	0.000328067	0.00183718	0.0180931	0.00822404	0.0239273	0.00380398	0.000196333	0.00116088	--	0.00138442	0.00527217	0.00545141	0.0333166	0.0434377
C24 H44 N O9 P	0.00478135	0.00577208	0.00134924	0.00397743	0.00535834	0.00757003	0.00629945	0.0138654	0.0233027	0.0210063	0.00607456	0.0148449	--	0.0206225	--	--	0.00149866	0.00768607	0.00696692	--	--	--	0.0410178	0.010763	0.0244544	0.0165961	--	--	0.0295253	--	0.0220106	0.0269947	--	--	--	0.00067464	0.00462413	0.0264407	0.0186351	0.0319786	0.00806144	0.0121307	0.00478585	--	0.00481315	0.014697	0.0100889	0.02738	--
C21 H39 O7 P	0.0108034	0.0107046	0.00380446	0.00628132	0.0121967	0.0109446	0.0115216	0.0213622	0.0416339	0.0332797	0.0167672	0.0312074	--	0.0254411	--	--	0.00497313	0.00373294	0.0155554	--	--	--	--	0.0196066	0.0322492	0.0228859	--	--	0.0378394	--	0.0311159	0.0358803	--	--	--	0.002028	0.011297	0.0278871	0.036457	0.0478341	0.015907	0.0261849	0.00806763	--	0.00927745	0.0252626	0.0182753	0.0426622	--
C20 H42 N O7 P	--	0.035214	0.0198126	0.0226096	--	0.0379373	--	0.0244791	--	--	0.0305512	--	--	--	--	--	0.00923637	0.00914755	--	--	--	--	--	--	0.045892	--	--	--	--	--	--	--	--	--	--	0.0171073	0.0219419	0.0393626	--	--	0.0360905	0.0343509	0.0173085	--	0.0214364	--	0.0450817	--	--
C28 H48 N O9 P	0.0131065	0.0129595	0.00533969	0.00889581	0.0114858	0.00809873	0.0165152	0.0173104	0.0456038	0.0264771	0.013497	0.0275769	--	0.0431272	--	--	0.00416933	--	0.0142693	--	--	--	--	0.0260961	0.000933219	0.0483808	--	--	--	--	--	--	--	--	--	0.00349478	0.00937474	0.0293019	0.0379347	--	0.0123351	0.00113304	0.00566127	--	0.0065452	0.0215645	0.0268851	--	--
C26 H46 N O9 P	0.0101097	0.00953176	0.00298105	0.0108714	0.0086995	0.0195452	0.0167595	0.0137363	--	0.0230914	0.0134599	0.0431828	--	0.040836	--	--	0.0049401	0.0122155	0.00908638	--	--	--	--	0.0252501	0.0224279	0.0437597	--	--	--	--	0.0416237	--	--	--	--	0.00255306	0.0102855	0.0454784	0.0326242	0.028682	0.0131296	0.0271529	0.0122887	--	0.00460273	0.0232191	0.0142174	--	--
C25 H43 O7 P	0.028852	0.025783	0.0160219	0.0205084	0.023605	0.0186596	0.0385682	0.0306561	--	--	0.028224	0.0499042	--	--	--	--	0.00862239	--	0.0286777	--	--	--	--	--	0.000186467	--	--	--	--	--	--	--	0.0454001	--	--	0.0121893	0.0240762	--	--	--	0.0263846	0.0013007	0.0142324	--	0.0134941	0.0475632	--	--	--
C19 H40 N O7 P	--	--	0.022872	0.0358486	--	--	--	--	--	--	--	--	--	--	--	--	0.0237283	0.00548014	--	--	--	--	--	--	--	--	--	--	--	--	--	--	--	--	--	0.0234986	0.0292466	0.0386381	--	--	0.0385314	--	0.0261483	--	--	--	--	--	--
C24 H39 Na O5	0.0117588	0.00932726	0.00483623	0.00711827	0.0116507	0.0151413	0.00504751	0.0142018	0.0286149	0.0267267	0.0155395	0.0245738	--	0.00135291	--	0.0285897	0.00327175	0.00876262	0.0118144	--	0.00559946	--	--	0.0185992	--	0.0142271	0.00881746	--	0.00627412	0.00797857	0.00360357	0.0080694	--	--	0.0321601	0.0032687	0.00950511	0.0270764	0.00713522	0.0269716	0.0139233	--	0.0100862	0.00020579	0.0229263	0.0140621	0.00146919	0.000494449	0.0372725
C26 H48 N O7 P	--	--	0.034128	--	--	--	--	--	--	--	--	--	--	--	--	--	0.0317645	0.0353869	--	--	--	--	--	--	0.00766727	--	--	--	--	--	--	--	--	--	--	0.0304925	0.0467953	--	--	--	--	0.0410982	0.0462343	--	0.0386101	--	--	--	--
C6 H10 O4	0.000125877	0.00382185	0.000485947	0.00219891	0.00129527	0.0005251	2.95e-05	0.0175969	3.41e-05	0.00172132	0.000420709	0.000367665	--	0.00477458	0.0166845	--	0.000437268	0.0497782	0.00245557	--	--	0.000384035	0.00533618	0.000110763	--	0.00027743	--	0.0105519	0.0012826	0.00342126	0.00191908	0.00174181	--	--	--	1.2e-05	0.000154119	0.0121505	0.00200038	0.0377722	0.000508818	0.00507292	0.000612861	0.0165524	0.00611187	0.00340265	0.00259622	0.00370254	0.0144121
C28 H46 N O9 P	0.0286874	0.0332795	0.0189202	0.0330763	0.0224044	0.0283225	0.0347962	0.037155	--	0.0489484	0.02119	--	--	--	--	--	0.00808796	--	0.0255328	--	--	--	--	0.0394312	0.000101865	--	--	--	--	--	--	--	--	--	--	0.0130523	0.0215374	--	--	--	0.0265822	0.00148511	0.0209378	--	0.0107919	--	--	--	--
C6 H12 O2	0.00137326	7.67e-05	0.000171786	0.0017269	3.47e-05	0.00981591	0.00754564	0.000749317	--	0.031858	0.00214219	0.0164424	0.000142556	0.0152619	0.0396948	--	0.00186431	--	2.93e-05	0.0023872	--	--	0.0064601	0.0122016	--	--	--	0.00341514	0.0493357	0.0272944	0.021585	0.0470309	--	--	--	0.000679399	0.00671118	--	0.00475481	0.00688	0.00939779	0.0171575	0.00888574	--	0.000302918	0.00369194	0.000117481	0.0030641	0.0269391
C5 H6 O4	0.0319399	--	0.0346539	--	0.0419275	--	0.0219648	--	0.0111625	0.0073458	0.037013	0.0473235	--	--	--	--	--	--	0.0393684	--	--	0.0144613	--	0.0151252	--	0.0330653	--	0.0448304	--	--	--	--	--	--	--	0.0215801	0.0225033	--	--	--	0.0427098	--	--	--	0.0454395	--	--	--	--
C20 H32 O4	--	--	--	--	--	--	--	--	--	--	--	--	--	--	--	--	--	0.00138526	--	--	--	--	--	--	--	--	--	--	--	--	--	--	--	--	--	--	--	--	--	--	--	--	--	--	--	--	--	--	--
C18 H22 O2	0.00570312	0.0236993	--	0.0103668	0.0208129	0.00483464	0.00014861	--	0.0021107	--	0.0247682	0.0101815	--	0.0318216	--	--	0.0155616	--	--	--	--	0.000587437	0.0347313	0.000115881	--	5.76e-07	--	0.0385192	1.62e-05	0.0140949	9.12e-05	2.86e-05	--	--	--	0.0044844	0.0374535	0.0459124	--	--	0.0419298	--	0.0206518	0.023619	--	--	0.0332081	0.0231744	0.0467384
C18 H28 O3	--	--	--	--	--	0.0396166	--	--	--	--	--	--	--	--	--	--	--	--	--	--	--	--	--	--	0.000734159	--	--	--	--	--	--	--	--	--	--	--	--	--	--	--	--	0.000920177	0.0345534	--	--	--	--	--	--
C28 H49 O9 P	--	--	--	--	--	--	--	0.0147863	--	--	--	--	--	--	--	--	0.0461982	--	--	--	--	--	--	--	--	--	--	--	--	--	--	--	--	--	--	--	--	--	--	--	--	--	--	0.0366293	--	--	0.0183528	0.0181188	--
C7 H12 O4	0.000473154	5.97e-05	3.92e-05	0.00114342	3.61e-05	0.00617447	0.00481037	0.000843232	--	0.0171358	0.0010427	0.00863044	0.000126711	0.00814436	0.0362845	--	0.00132202	0.0266839	2.99e-05	0.00319375	--	--	0.00257012	0.00823947	--	--	--	0.00513738	0.0400193	0.0156067	0.0177533	0.0398071	--	--	--	0.000192837	0.00281514	0.043391	0.00253771	0.005151	0.00428991	0.0165909	0.00496299	0.0336522	0.000310247	0.00131623	7.32e-05	0.00126431	0.0176839
C21 H40 Na O7 P	0.0419394	--	0.0264297	--	--	--	--	--	--	--	0.0318934	--	--	--	--	--	0.0158161	--	--	--	--	--	--	--	0.00102363	--	--	--	--	--	--	--	--	--	--	0.022103	0.0268391	--	--	--	0.0271298	0.0139181	0.0315255	--	0.0202779	--	--	--	--
C11 H21 N O4	0.0137645	0.000760286	0.000711297	0.00421826	0.00130268	0.0243629	0.0419544	0.00073403	--	--	0.0103131	--	0.000545461	0.0282807	--	--	0.00546215	--	0.000764674	0.00100446	--	--	0.0376808	--	--	--	--	0.0298057	--	--	--	--	--	--	--	0.00537335	0.0152356	--	0.00645698	0.004452	0.0217626	0.0405617	0.0141107	--	0.00199375	0.00424859	0.000505521	0.00536326	--
C22 H44 N O7 P	--	--	--	--	--	--	--	--	--	--	--	--	--	--	--	--	0.0361413	--	--	--	--	--	--	--	0.000494161	--	--	--	--	--	--	--	--	--	--	--	--	--	--	--	--	0.0193211	--	--	--	--	--	--	--
C21 H44 N O7 P	--	--	0.037913	--	--	--	--	0.0433409	--	--	0.0476301	--	--	--	--	--	0.0271934	--	--	--	--	--	--	--	0.00237514	--	--	--	--	--	--	--	--	--	--	0.0379001	0.0370204	--	--	--	0.0346008	0.0299396	0.0343247	--	0.025699	--	--	--	--
C20 H28 O2	0.000839591	1.12e-05	3.31e-05	0.000450175	2.72e-05	0.00325357	0.00340683	6.43e-05	--	0.0124022	0.0005706	0.0144612	0.000238283	0.00416438	0.0180395	--	0.000421538	0.0251577	1.34e-05	0.00224376	0.0385334	--	0.00935772	0.0100324	--	--	--	0.00509476	0.0258219	0.00898211	0.0118944	0.0254101	--	--	--	0.000174381	0.00141345	0.0206891	0.00115902	0.00229559	0.00231188	0.018629	0.0018333	0.0146044	0.000116856	0.00111977	1.9e-06	0.000242036	0.011494
C18 H32 O3	--	--	--	--	--	--	--	--	--	--	--	--	--	--	--	--	--	--	--	--	--	--	--	--	0.0100281	--	--	--	--	--	--	--	--	--	--	--	--	--	--	--	--	0.00455051	--	--	--	--	--	--	--
C5 H8 O4	0.00813767	0.00102716	0.00118417	0.00195459	0.000185323	0.0164661	0.0109774	0.00912832	--	--	0.0260409	0.0133686	0.00172056	0.0336168	--	--	0.00724288	--	0.000516056	0.00542961	--	--	0.0142079	0.0171298	--	--	--	0.00512859	--	0.038667	0.0196705	--	--	--	--	0.00286492	0.0468402	--	0.0149008	0.0315453	--	0.0325429	0.0273982	--	0.00473481	0.0156928	0.00222299	0.0141333	--
C25 H48 N O7 P	--	--	--			--	--	--	--	--	--	--	--	--	--	--	0.0488193	--	--	--	--	--	--	--	0.00281316	--	--	--	--	--	--	--	0.0327933	--	--	--	--	--	--	--	--	0.00747172	--	--	--	--	--	--	--
C23 H44 N O7 P	--	--	--			--	--	--	--	--	--	--	--	--	--	--	--	--	--	--	--	--	--	--	0.0332049	--	--	--	--	--	--	--	0.0451473	--	--	--	--	--	--	--	--	0.0480024	--	--	--	--	--	--	--
C8 H14 O4	0.00120097	7.46e-05	0.000247094	0.00224485	4.43e-05	0.0100008	0.00789035	0.000615196	--	0.0275164	0.00173541	0.0214235	0.00014983	0.0133544	0.0402646	--	0.00197257	--	3.1e-05	0.0031497	--	--	0.00682942	0.0116842	--	--	--	0.00317672	--	0.0346002	0.0245174	0.0477332	--	--	--	0.000736078	0.00599532	--	0.0065612	0.00731531	0.00720974	0.0156876	0.00870425	--	0.000162102	0.00421821	0.000140365	0.00419414	0.0293128
C20 H32 O6	0.00291471	0.000228499	0.000382904	0.00457636	9.12e-05	0.0175828	0.0127134	0.000667967	--	0.026908	0.00312373	0.0306987	0.000241345	0.0163967	0.0258538	--	0.00473012	--	4.1e-05	0.00156473	--	--	0.00951583	0.0208667	--	--	--	0.00301117	--	0.0191851	0.0352569	--	--	--	--	0.00179433	0.00823777	--	0.00450726	0.00490135	0.0113966	0.030954	0.0144202	0.0395863	0.00039336	0.00386569	0.000112452	0.00220527	0.0240982
C20 H34 O4	--	0.0304857	--	--	0.0236793	--	--	0.0154469	--	--	0.0499812	--	0.0239343	--	--	--	--	--	0.0112173	0.0144916	--	--	--	--	--	--	--	--	--	--	--	--	--	--	--	--	--	--	--	0.0417223	--	--	--	--	0.0074346	--	0.0306146	--	--
C20 H30 O5	0.00769205	0.000261624	7.56e-05	0.00240528	0.000652277	0.00829248	0.0167197	1.79e-06	--	0.00354828	0.000768433	--	0.003387	0.0135096	0.0139308	--	0.000935268	0.0374145	0.000138752	0.000621603	--	--	--	--	--	--	--	0.0267152	--	0.0219098	--	--	--	--	--	0.00119115	0.00056303	0.0161414	0.000495636	0.000178493	0.00150031	0.0112093	0.0015539	0.0394671	0.000134359	0.000834839	1.12e-05	0.00041554	0.0241806
C25 H50 N O7 P	--	--	--	--	--	--	--	--	--	--	--	--	--	--	--	--	--	--	--	--	--	--	--	--	0.00653168	--	--	--	--	--	--	--	--	--	--	--	--	--	--	--	--	0.0338102	--	--	--	--	--	--	--
C6 H12 O4	0.0280473	--	0.00594556	--	--	--	0.0343353	--	0.00220074	0.000320701	0.0271606	0.0120524	--	--	--	--	--	--	0.0396061	--	--	0.00949465	0.0388124	0.049121	--	--	--	--	--	0.0186817	--	--	--	--	--	0.0109082	0.00421138	--	0.00381706	0.022518	0.0163883	--	0.0465455	--	--	0.00397805	--	0.0323684	--
C14 H28 O3 1	0.011711	0.00953041	0.00520653	0.00734886	0.0101991	0.0058609	0.0164538	0.0124068	0.0457701	0.0264134	0.00746797	0.0250497	--	0.0398969	--	--	0.00260397	--	0.0123069	--	--	--	--	0.0264426	0.000561004	--	--	--	--	--	--	--	--	--	--	0.00334711	0.00615448	0.0226147	0.0324145	--	0.00835939	0.000169394	0.00352992	--	0.00533386	0.0185949	0.0223318	--	--
C20 H32 O5	0.00800825	0.000145265	0.00219251	0.00846317	0.00124855	0.0216612	0.0283144	5.03e-06	--	0.0176461	0.000364266	--	0.00186961	0.0226529	--	--	0.00154654	--	0.000289208	0.00561891	--	--	--	--	--	--	--	0.0238881	--	--	--	--	--	--	--	0.00477938	0.0022869	0.0316974	0.0110636	0.00271475	0.0018382	0.0231272	0.00680125	--	3.9e-05	0.0132728	6.35e-05	0.00314647	0.0311403
C20 H32 O5 1	0.00800825	0.000145265	0.00219251	0.00846317	0.00124855	0.0216612	0.0283144	5.03e-06	--	0.0176461	0.000364266	--	0.00186961	0.0226529	--	--	0.00154654	--	0.000289208	0.00561891	--	--	--	--	--	--	--	0.0238881	--	--	--	--	--	--	--	0.00477938	0.0022869	0.0316974	0.0110636	0.00271475	0.0018382	0.0231272	0.00680125	--	3.9e-05	0.0132728	6.35e-05	0.00314647	0.0311403
C24 H38 O4	0.0139021	0.000806826	5.23e-05	0.000264769	0.000255004	0.00340189	0.00327901	0.000262924	--	0.017098	0.00942945	0.0127372	0.0193943	0.00415293	0.0175966	--	0.000576343	0.0229722	0.000244825	0.00121864	0.0248916	--	--	0.0237087	--	0.0416351	0.0383525	0.0140676	0.0199741	0.00294381	0.00988048	0.0214631	--	--	--	0.000613562	0.00473031	0.0236914	0.000172979	0.00139194	0.0182685	0.0321641	0.00188093	0.00964973	0.00190284	0.00154984	3.58e-05	0.0001335	0.0151558
C8 H17 N O2	0.000936218	0.0024914	7.12e-06	0.000726633	7.41e-05	0.000993702	3.03e-05	0.00467636	0.00128444	0.00131636	0.00175445	0.000360418	--	0.00215026	0.0149526	--	0.000216674	0.0233243	0.00016107	0.0176331	0.0360744	0.0137138	0.0127407	0.000465241	--	0.00154353	--	0.00346987	0.00259631	0.00122901	0.00213766	0.0031999	--	--	--	3.58e-06	0.00040315	0.0289551	8.8e-05	0.00541752	0.00376958	0.00586516	0.000927879	0.0106399	0.00155497	0.000823385	0.00048879	0.000645649	0.0103519
C26 H44 O9	0.00636866	0.00486717	0.00248137	0.00330542	0.00331312	0.00169043	0.00200405	0.00484098	0.0162045	0.0096934	0.00274666	0.0081055	--	4.54e-05	0.0446734	--	0.00111205	--	0.00349852	--	0.00150512	--	--	0.00794984	0.0289919	0.016234	--	0.00790519	0.0145737	0.00165847	0.0230132	0.0187882	--	--	--	0.00129276	0.00160711	0.0144537	0.00350546	0.0266997	0.00405075	0.0109825	0.00111176	0.00110678	0.00430299	0.00310367	0.00186126	0.002229	4.02e-05
C15 H30 O4	0.00885133	0.0134951	0.0028028	0.00581764	0.015451	0.00241398	0.0116481	0.0133251	0.0158008	0.00540923	0.0197731	0.0126284	0.0418799	0.0144299	0.00755073	0.0243934	0.00818324	--	0.0172475	--	--	--	0.0398115	0.0351482	0.0216836	--	--	--	--	0.0158944	--	--	--	0.0223	--	0.00260408	0.00452726	0.00703271	0.00897051	0.0308625	0.00456796	0.0145422	0.00155481	--	0.0170242	0.00221901	0.00947425	0.0344195	--
C19 H28 O2	0.00246626	0.005688	0.00144911	0.00690593	0.00499405	0.00633111	0.00484834	0.0091016	0.0121778	0.00709277	0.00119156	0.0123949	--	0.00546228	--	--	0.000488959	0.0266073	0.00497921	--	--	0.0370473	0.0380552	0.00722973	0.00338642	0.015528	--	--	0.0290685	--	0.0298348	0.027185	--	--	--	0.000529859	0.000986111	0.0215522	0.0144318	0.026924	0.00163721	0.00547203	0.00261256	--	0.00184768	0.00873118	0.00803976	0.0243971	0.0327069
C18 H34 O2	--	--	--	--	--	0.043633	--	--	--	--	0.0389917	--	--	--	--	--	0.0293367	--	--	--	--	--	--	--	0.000205348	--	--	--	--	--	--	--	--	--	--	0.0466776	0.0327582	--	--	--	0.0298234	0.00115561	0.0275465	--	0.0305083	--	--	--	--
C14 H20 O2	0.0153934	0.00351103	0.00707792	0.000442163	0.0390403	0.00015479	0.00986344	0.00255839	0.0256163	0.0196606	0.00340718	0.0315193	--	0.00723248	0.0325125	--	0.000327169	0.0404297	0.0422291	--	--	--	--	--	--	0.0204186	--	--	0.0174614	0.024433	0.0220967	0.0208245	--	--	--	0.00265013	0.000721653	3.9e-07	0.00935118	0.0431808	0.000585593	0.0155516	3.19e-06	0.0229634	0.0264024	0.0081976	0.00270468	0.00550825	0.0320518
C18 H30 O6	--	--	0.0109675	--	0.0316829	--	--	0.00319784	--	0.024016	--	--	--	--	--	--	0.0418155	--	0.0124473	0.000486287	--	--	--	--	--	--	--	--	--	--	--	--	--	--	--	--	0.031128	--	0.0127273	0.00100284	--	0.014507	--	--	0.00685734	0.0340776	0.0266874	--	--
C23 H45 N O4	0.00514087	0.000148678	0.00773645	0.000646708	0.00307958	0.00629168	0.0217095	0.00876822	--	--	0.0158601	0.0259103	1.94e-05	0.0429143	--	--	0.00531594	--	0.00629394	--	--	--	0.0147491	0.0343986	--	--	--	0.0367029	0.0468275	--	0.0158008	0.0493749	--	--	--	0.00611362	0.0455251	0.0244696	0.0466618	--	0.0333225	--	0.0111429	--	0.0173739	0.0289865	0.00177433	0.0169717	--
C11 H14 O2	0.00204604	7.82e-05	8.53e-05	5.82e-06	0.0012428	1.96e-05	0.00100252	6.28e-05	0.0187529	0.00559827	0.000431336	0.00719357	0.0114859	0.00124029	0.0104381	--	6.54e-06	0.0156577	0.00141908	0.0278862	0.031643	--	--	0.0111823	--	0.0108993	--	0.0425562	0.00725751	0.00501565	0.00621448	0.00838176	--	--	--	4.48e-05	9.04e-05	8.26e-05	0.000562679	0.00562628	0.000255052	0.00336808	2.42e-07	0.00977852	0.00135041	0.000698309	2.42e-05	0.000312283	0.00847102
C19 H30 O2	--	0.0481702	0.000652509	0.0215543	0.0258738	0.0441134	--	0.00132656	--	0.00246402	0.0476212	--	--	0.0250476	--	--	0.0111315	--	0.0119604	0.000217006	--	--	--	--	--	--	--	--	--	0.0275925	--	--	--	--	--	0.0170404	0.00595425	--	0.000117368	3.85e-05	0.0332742	0.0342002	0.00819569	--	0.0133332	0.00056349	0.00573326	0.00510367	--
C26 H30 O8	0.0152436	--	0.0135852	0.0401031	--	0.0208674	0.00840732	--	0.000793731	0.0134606	0.0275828	0.00866101	--	--	--	--	0.0444317	0.0242692	--	--	--	0.000926527	0.0312491	0.0139392	--	0.0066604	--	--	0.0271213	0.0126404	0.0347002	0.0324836	--	--	--	0.00513933	0.00868144	--	0.0159332	--	0.0208914	--	0.020243	--	--	0.0251653	--	0.0183256	--
C5 H8 O5	0.0146009	0.00474014	0.00478726	0.0121098	0.00568621	0.0131579	0.0395568	0.00501097	--	0.0298292	0.0108468	--	0.0078757	--	0.0125326	--	0.0186114	--	0.00503128	0.0210093	--	--	0.0471903	--	0.0442529	--	--	0.0278334	--	--	--	--	--	--	--	0.00834335	0.0119564	0.0465143	0.0220803	0.0266786	0.0134981	0.000678349	0.0099864	--	0.0046984	0.0112605	0.0086178	--	--
C21 H30 O3	0.00397458	4.15e-05	0.00571135	0.00557601	0.00186759	0.0133485	0.0233661	6.48e-05	--	0.044078	0.00033735	--	0.000417421	0.0233661	--	--	0.00122976	--	0.000903163	0.0273533	--	--	--	0.0355842	--	--	--	0.0244808	--	--	0.0382882	0.0468309	--	--	--	0.00511688	0.00418413	0.0188906	0.0291826	0.0164358	0.00156339	0.0284184	0.00580863	--	0.000202846	0.025018	0.000139677	0.00739461	0.0387351
C19 H26 O4	0.000114834	2.01e-06	0.00010171	0.000213905	1.16e-06	0.000646301	0.000220683	0.000110215	0.0320301	0.0105171	4.99e-05	0.00920785	0.00183046	0.00392664	0.0190701	--	3.18e-05	0.0385518	2.78e-06	0.0150805	--	--	0.0099544	0.000546124	0.0237812	0.00723415	--	0.000792315	0.00466884	0.0231426	0.0030475	0.00378693	--	--	--	1.6e-05	0.000557844	0.0151898	0.00382425	0.00968344	0.000783936	0.00125761	0.000645298	0.0317894	4.39e-06	0.0051945	1.77e-05	0.00211588	0.00988271
C26 H43 N O6	0.0194164	0.0143335	0.00874503	0.0174614	0.0169915	0.0268562	0.00808227	0.012805	0.0441254	0.0183774	0.0128926	--	--	0.0161907	0.0488973	0.013643	0.00713711	0.0204316	0.0142635	--	0.0254228	--	--	0.0267761	--	0.0184086	0.000955054	--	0.00910056	0.0139304	0.00642932	0.00958137	--	--	0.00462613	0.00644853	0.00798189	0.0376809	0.00733256	0.0220389	0.0123684	--	0.0153554	0.00344436	0.0260928	0.0278491	0.00185972	0.00067004	--
C19 H34 O4	0.00879461	0.000696405	0.0121757	0.00489834	0.00698002	0.0242442	--	0.0138587	--	--	0.0209281	--	4.1e-06	--	--	--	0.0163193	--	0.00960247	0.0451023	--	--	0.0132015	--	--	--	--	--	--	--	--	--	--	--	--	0.0149423	--	--	--	--	0.042006	--	0.0296559	--	0.0222628	0.0315804	0.00417728	0.0267523	--
C5 H8 O3	--	--	--	0.0383004	--	0.0133621	--	--	0.00332225	--	--	0.0137347	--	--	--	--	--	--	--	--	--	0.00817832	--	--	--	0.0406242	--	--	--	0.0300361	--	--	--	--	--	0.039591	0.0475219	0.0104674	--	--	--	--	0.0122503	--	--	0.0387551	--	--	--
C18 H26 O2	--	--	0.00635141	--	0.0341213	--	--	0.00513212	--	0.00476727	0.0282576	--	0.0472797	0.0435207	--	--	--	--	0.0107028	0.000774663	--	--	--	--	--	--	--	--	--	--	--	--	--	--	--	--	0.0138678	--	0.010545	0.000845838	0.0259747	--	--	--	0.00534503	0.00317901	0.0178542	0.0307579	--
C10 H14 O	0.000859404	2.33e-05	0.000529541	0.00173662	0.000271526	0.0082018	0.012328	0.000584182	--	0.03813	0.000813683	0.0250034	8.18e-06	0.0155267	0.0461241	--	0.0016563	--	0.000200796	0.0083571	--	--	0.00576216	0.0185116	--	--	--	0.0113482	--	0.0348575	0.0259817	--	--	--	--	0.00103411	0.00449825	0.0312124	0.00855288	0.0113774	0.00353842	0.0239923	0.00578992	0.0449352	0.000601265	0.00436268	8.69e-05	0.00261119	0.0229999
[truncated: 24 more columns]
